# Supplementary material for: Left atrial appendage morphology with the progression of atrial fibrillation
Source: PLoS One. 2022 Nov 30;17(11):e0278172. doi: 10.1371/journal.pone.0278172 (PMC9710751; doi:10.1371/journal.pone.0278172)
Supplement: S1 Data — (XLSX) [file pone.0278172.s001.xlsx]

## Sheet: data
REGISTRATIONNUMBER	ID	age	sex	TEE	max	min	max	min	lobe	checkin	ふきながし	Califlower	サボテン	flow velocity	flow empling
2	1466121	74	0	20201104	19	16	35	27	3	0	0	0	1	46	61
3	10086033	73	0	20201104	16	13	24	16	2	1	0	0	0	56	46
6	5104102	64	0	20201030	25	17	34	26	1	0	1	0	0	76	65
9	10101436	85	0	20201027	20	17	29	27	1	1	0	0	0	30	20
11	2941188	79	1	20201022	24	16	32	25	1	1	0	0	0	56	53
13	10101436	85	0	20201020	23	18	27	27	2	0	0	0	1
14	10030325	85	1	20201020	20	15	29	21	3	0	0	1	0	50	52
17	2643116	49	1	20201015	15	10	25	17	2	0	1	0	0	72	53
18	7369322	37	0	20201014	19	13	25	19	1	0	1	0	0	63	40
20	10062969	80	0	20201013	25	16	29	23	2	0	1	0	0	24	51
22	10099270	40	1	20201009	22	15	31	26	1	1	0	0	0	74	58
23	10093285	45	1	20201009	10	10	22	18	1	1	0	0	0
24	10091919	43	0	20201008	20	16	34	27	1	1	0	0	0	63	74
26	10093285	45	1	20201007	24	10	28	21	1	1	0	0	0	48	78
31	5652516	35	1	20201002	17	13	29	21	1	1	0	0	0	66	85
32	1720310	60	1	20201002	22	14	27	25	2	1	0	0	0	39	42
34	10091688		1	20201001	20	15	33	26	1	1	0	0	0	80	72
42	10089664	67	1	20200915	17	15	30	21	2	1	0	0	0	43	63
47	10048584	86	1	20200908	25	18	30	23	2	0	0	0	1
50	10078042	43	1	20200903	16	12	25	18	1	1	0	0	0	54	49
58	10063469	77	0	20200824	18	17	27	19	1	0	1	0	0
62	3366501	72	0	20200813	20	17	33	28	1	1	0	0	0	16	31
64	10066493	55	1	20200811	18	12	22	20	1	1	0	0	0	75	61
65	7355845	16	0	20200811	14	13	25	25	2	0	0	0	1
74	188717	60	0	20200730	17	11	17	12	2	0	0	0	1	26	31
76	10068838	65	1	20200728	20	13	30	23	1	0	1	0	0	46	46
79	10010926	38	0	20200727	20	15	21	17	2	0	0	0	1	43	50
81	4371003	46	1	20200717	23	17	35	28	1	1	0	0	0	25	18
82	10055227	62	0	20200717	19	11	23	19	1	0	1	0	0
88	90653	58	1	20200709	14	10	18	16	1	0	1	0	0	56	53
92	4064853	56	1	20200702	14	12	26	19	1	1	0	0	0	55	74
93	10059688	75	0	20200701	31	18	40	32	1	1	0	0	0	65	78
94	10051025	68	1	20200701	16	12	22	18	2	0	0	0	1	49	67
96	10054843	69	1	20200624	23	20	31	26	3	0	0	0	1	34	46
98	4186650	80	0	20200623	18	10	20	18	2	0	0	0	1	28	23
99	7314569	62	1	20200622	24	17	28	25	2	0	0	0	1
106	10043231	49	0	20200601	17	10	17	14	1	1	0	0	0	40	48
107	7304311	45	1	20200528	25	17	31	21	3	0	0	0	1	80	83
114	1265954	78	1	20200515	18	14	24	21	1	1	0	0	0	65	48
115	2235995	52	1	20200511	17	11	21	14	2	1	0	0	0	20	28
116	10037952	13	1	20200511	15	8	24	20	1	0	1	0	0
119	10036944	61	1	20200508	16	15	22	17	2	1	0	0	0	38	29
120	7355809	65	0	20200427	23	14	26	21	1	1	0	0	0
122	3306899	63	0	20200413	20	13	23	15	1	1	0	0	0
123	10014931	50	1	20200410	16	13	25	22	1	1	0	0	0
124	7470211	32	0	20200410	17	11	27	25	1	1	0	0	0
137	1870693	26	0	20200326	17	13	36	22	2	1	0	0	0	53	53
143	10026795	34	1	20200317	12	10	22	19	1	0	1	0	0	75	71
147	10003220	42	0	20200316	13	11	20	16	2	1	0	0	0	74	46
150	108911	48	1	20200312	14	10	19	14	3	0	0	1	0	97	58
153	10020335	57	1	20200310	12	9	27	22	1	0	1	0	0	62	104
154	10024467	58	1	20200310	17	15	30	27	1	0	1	0	0	64	79
156	10009180	31	0	20200309	12	10	19	15	2	0	0	0	1
163	10010034	39	0	20200303	14	10	24	18	1	1	0	0	0	66	60
164	10009135	63	1	20200302	25	15	28	24	1	0	1	0	0
167	10009135	63	1	20200228	23	17	34	31	1	0	1	0	0	67	53
168	3164649	74	1	20200227	20	19	29	19	2	1	0	0	0	86	95
170	10011881	77	1	20200227	22	10	29	21	1	0	1	0	0	76	40
171	689972	69	0	20200226	11	10	19	18	1	1	0	0	0	76	55
178	6418325	57	1	20200218	26	14	36	32	2	0	0	0	1	81	83
181	7455210	64	0	20200217	15	13	24	19	1	0	1	0	0
183	7432628	18	0	20200214	16	11	22	17	2	0	0	0	1
185	4853386	35	0	20200213	20	10	24	14	3	0	0	1	0	26	29
189	7458486	84	0	20200210	26	20	30	28	1	0	1	0	0	20	18
196	10012434	60	0	20200206	23	16	29	23	3	0	0	0	1	51	45
199	10010855	61	1	20200204	12	10	23	13	1	1	0	0	0	43	64
201	7460044	69	1	20200203	20	16	28	26	2	1	0	0	0
202	7459163	25	0	20200203	15	12	28	19	2	0	0	0	1
207	3879226	37	1	20200130	20	11	23	19	2	0	0	0	1	68	55
208	4510684	76	0	20200130	26	18	26	22	2	1	0	0	0	38	71
210	7469517	62	1	20200129	15	8	25	16	1	0	1	0	0
211	10001213	59	1	20200128	18	15	31	19	2	1	0	0	0	47	83
215	7448023	33	0	20200127	16	11	24	21	1	0	1	0	0
216	7246376	38	1	20200127	25	12	24	22	3	0	0	0	1
217	7457414	73	1	20200124	21	15	35	29	2	0	0	0	1	69	76
222	7216041	36	1	20200121	21	18	33	27	2	1	0	0	0	87	85
225	7448194	52	0	20200120	20	15	29	26	1	1	0	0	0
240	6002871	81	0	20200108	17	15	25	20	2	0	0	0	1	32	41
8	10098119	59	1	20201027	25	16	31	28	2	0	0	0	1	54	61
15	10100972	92	0	20201019	25	22	31	27	1	1	0	0	0	35	35
27	167893	47	0	20201006	19	14	25	23	3	0	0	0	1	18	39
28	10039763	82	1	20201006	24	23	36	27	2	1	0	0	0	38	38
30	3149471	79	1	20201005	24	17	25	19	4	0	0	1	0	49	39
41	2169619	67	0	20200915	25	20	37	31	4	0	0	1	0	73	103
45	10038522	71	0	20200911	18	15	26	20	2	1	0	0	0
46	167893	47	0	20200908	20	16	29	23	3	0	0	0	1	39	18
51	10084730	79	1	20200902	22	19	34	29	5	0	0	1	0	61	51
52	372965	74	1	20200902	15	13	26	21	1	0	1	0	0	59	38
54	3149471	79	1	20200828	26	22	36	26	4	0	0	1	0	86	57
56	1591281	72	1	20200825	14	11	31	21	1	0	1	0	0
57	10072182	60	1	20200825	24	18	28	26	2	1	0	0	0	68	67
59	10063441	69	1	20200824	18	16	26	19	3	0	0	0	1
60	1970996	70	0	20200819	20	14	32	26	3	1	0	0	0	46	49
66	7461383	66	1	20200811	19	13	30	24	1	1	0	0	0	66	63
67	10076455	67	0	20200807	22	13	23	19	1	0	1	0	0	47	39
86	5749577	54	1	20200713	17	12	33	24	2	0	0	0	1	64	51
87	10047068	78	0	20200713	17	14	23	16	1	0	1	0	0	35	35
95	1940617	69	1	20200630	23	15	30	24	1	1	0	0	0	39	51
101	4485961	59	1	20200616	23	18	36	35	2	0	1	0	0
102	10047068	78	0	20200616	17	15	27	22	2	0	1	0	0	36	39
105	10042535	45	1	20200605	26	20	40	28	1	0	1	0	0	74	97
108	1816011	84	0	20200527	28	21	32	27	3	0	0	0	1	52	43
109	7453686	83	0	20200526	20	16	26	20	3	0	0	1	0
118	10044604	73	1	20200508	23	19	36	28	2	0	0	0	1	60	78
140	3222131	73	1	20200323	20	14	28	27	3	0	0	1	0	49	42
142	7401402	19	1	20200318	18	16	25	21	1	0	1	0	0	68	52
144	4579361	66	0	20200317	29	20	36	26	2	0	0	0	1	31	44
146	1508050	51	0	20200316	23	15	48	41	1	0	1	0	0	78	48
148	10013692	69	1	20200313	17	12	20	18	3	0	0	0	1	31	39
152	10026376	63	1	20200310	12	9	13	12	1	1	0	0	0	30	70
159	7071517	75	1	20200305	17	13	34	27	2	0	0	0	1	59	62
160	3669596	73	0	20200304	24	22	36	32	1	1	0	0	0	23	22
166	7000309	65	1	20200228	19	13	34	26	1	1	0	0	0	64	50
169	10019188	69	0	20200227	25	21	30	23	3	0	0	0	1
172	2412099	44	0	20200226	19	15	26	20	2	1	0	0	0	58	83
173	7463425	84	0	20200225	22	16	28	20	1	1	0	0	0
179	4167485	73	0	20200218	14	10	18	12	1	1	0	0	0	28	45
180	5831308	63	1	20200218	14	12	21	15	1	1	0	0	0	26	30
184	3669596	73	0	20200213	26	22	42	28	1	0	1	0	0	30	35
186	4642051	71	1	20200212	22	14	32	25	3	0	0	0	1	62	78
188	7433609	62	0	20200212	21	13	27	24	2	0	0	0	1	66	63
194	7394081	66	1	20200207	18	13	25	18	3	0	0	1	0
197	10006673	65	1	20200204	18	13	30	24	1	1	0	0	0	58	57
198	10001124	57	1	20200204	26	24	41	31	1	1	0	0	0	39	49
206	7452348	75	0	20200131	12	11	22	17	1	0	1	0	0
209	7462088	70	1	20200129	20	17	33	22	2	1	0	0	0	29	31
218	7456479	68	1	20200124	18	13	31	24	1	1	0	0	0	45	64
220	321397	70	1	20200123	19	15	26	22	3	0	0	0	1	70	83
226	2412099	44	0	20200117	18	13	26	24	2	1	0	0	0	61	76
228	4275466	63	0	20200117	19	16	34	20	1	1	0	0	0	59	77
229	7315764	62	1	20200115	20	13	30	17	2	0	0	0	1	43	64
238	4681106	82	1	20200109	20	11	27	24	2	0	0	0	1
1	3906170	41	0	20201106	29	22	39	32	2	0	0	0	1	66	87
7	4738939	85	1	20201029	24	16	34	28	3	1	0	0	0	19	19
10	10070488	70	1	20201023	25	24	35	28	2	0	0	0	1
12	10079283	81	0	20201020	20	17	28	25	2	0	0	0	1	14	16
19	806480	79	0	20201014	22	20	31	27	2	1	0	0	0	40	56
21	10076767	64	1	20201012	27	19	34	28	1	1	0	0	0	44	41
29	3720469	77	1	20201006	22	20	36	30	4	0	0	1	0	19	15
33	1685652	80	1	20201001	22	20	32	27	2	0	0	0	1	31	32
35	10079470	67	1	20200928	17	15	26	19	2	1	0	0	0	32	24
36	10088521	79	1	20200925	29	22	43	35	1	0	1	0	0	25	15
37	4143901	78	0	20200918	24	19	31	21	2	0	0	0	1	45	40
38	10079283	81	0	20200917	19	14	27	26	2	0	0	0	1	15	16
39	372965	74	1	20200917	19	17	25	21	1	1	0	0	0	12	12
40	1874369	61	1	20200916	26	21	38	34	3	1	0	0	0	55	44
44	2770941	67	0	20200911	35	20	29	23	3	0	0	1	0	37	38
48	3395472	77	0	20200907	19	16	26	21	2	1	0	0	0	10	20
63	4364823	58	1	20200812	35	33	53	45	4	0	0	1	0	70	32
71	4267082	74	0	20200803	29	18	35	32	2	0	0	0	1	16	13
72	4929304	80	0	20200803	20	16	25	22	2	1	0	0	0	14	14
73	2789691	64	1	20200803	17	10	27	18	1	0	1	0	0	17	13
78	10034330	82	0	20200727	21	18	28	22	2	1	0	0	0	26	30
84	10062059	55	0	20200714	23	17	30	27	3	0	0	0	1	29	21
97	4099549	74	1	20200623	18	15	34	16	2	0	0	0	1	40	36
110	3149471	78	1	20200520	29	20	34	27	4	0	0	1	0	49	39
111	10042562	71	0	20200519	28	21	34	31	3	0	0	0	1	11	11
112	4926272	72	0	20200519	25	17	33	27	3	0	0	1	0	27	18
121	7127156	84	1	20200427	32	28	40	36	2	0	0	0	1	20	16
125	10031921	73	1	20200407	28	20	34	29	2	1	0	0	0	30	28
126	7254124	45	1	20200406	21	16	31	20	2	0	0	0	1
128	7217843	78	0	20200403	21	12	29	18	2	0	0	0	1	23	26
130	3726775	81	1	20200401	18	13	37	20	3	1	0	0	0	30	28
133	10021031	56	1	20200330	22	16	29	24	2	0	0	0	1	56	51
136	4099549	74	1	20200326	21	16	35	26	2	0	0	0	1	20	14
138	6220653	70	1	20200325	22	19	36	29	1	0	1	0	0	16	12
139	7163749	69	1	20200325	26	15	24	17	2	0	0	0	1	56	55
141	4267082	73	0	20200318	26	20	39	31	2	0	0	0	1	24	21
155	10019972	73	1	20200310	17	15	35	22	1	1	0	0	0	18	21
157	7281933	78	0	20200306	22	19	31	23	3	0	0	1	0	64	61
158	4904955	75	1	20200305	26	20	36	28	3	0	0	0	1	17	18
162	10013923	73	1	20200303	21	13	34	29	1	1	0	0	0	53	62
165	2743776	67	1	20200302	23	12	35	24	3	0	0	0	1	49	44
175	7441654	46	1	20200220	17	12	28	24	2	1	0	0	0	60	55
176	3037109	48	1	20200219	21	13	30	27	1	1	0	0	0	68	90
177	4267082	73	0	20200219	22	20	38	31	2	0	0	0	1	19	17
182	3941131	66	0	20200217	26	19	44	33	5	0	0	1	0	8	12
191	7459323	84	1	20200207	27	21	42	39	3	0	0	0	1	13	12
192	7441654	46	1	20200207	17	14	33	24	4	0	0	0	1	55	42
200	7420454	71	1	20200203	21	15	31	19	3	0	0	0	1	30	34
203	4114078	69	1	20200131	28	20	47	41	3	0	0	0	1	8	9
205	3199595	70	1	20200131	22	19	34	29	4	1	0	0	1	56	40
212	7462202	42	0	20200128	14	12	22	19	3	0	0	0	1
213	505812	82	0	20200128	23	19	25	15	3	0	0	1	0
223	7457110	75	1	20200121	19	15	26	18	3	0	0	1	0	27	37
224	7456709	78	1	20200121	26	21	35	24	3	0	0	0	1	19	17
227	7411945	55	1	20200117	15	12	28	16	1	1	0	0	0	36	30
230	2745505	47	1	20200115	23	18	33	30	2	1	0	0	0	50	56
232	6347679	71	0	20200114	20	18	36	27	3	1	0	0	1	28	26
234	7465478	68	1	20200114	18	15	32	23	1	1	0	0	0	58	43
235	7420454	71	1	20200110	20	15	31	27	2	1	0	0	0	17	15
237	7398728	63	1	20200110	17	13	22	17	3	0	0	0	1
239	4954295	77	0	20200108	29	18	39	30	2	0	0	0	1
242	7429026	68	0	20200107	39	25	45	37	2	0	0	1	0	23	22
4	3193234	71	1	20201102	24	14	27	20	2	0	0	0	1	41	41
5	10106510	69	0	20201030	27	20	47	35	1	0	1	0	0	23	30
16	3933630	82	1	20201016	26	21	29	26	2	0	0	0	1	29	32
25	3193234	71	1	20201007	18	13	35	23	2	0	0	0	1	52	61
43	10087782	77	0	20200911	30	22	35	29	2	0	0	0	1	29	24
49	3662708	70	1	20200904	31	25	39	32	3	1	0	0	0	53	74
53	10080002	59	1	20200902	32	23	45	36	1	0	1	0	0	58	39
55	2030518	81	0	20200827	23	18	30	24	3	0	0	0	1	17	14
61	2030518	81	0	20200818	19	18	27	24	3	0	0	0	1	17	14
68	3662708	70	1	20200806	27	22	38	31	3	1	0	0	0	14	17
69	6421204	70	1	20200806	39	12	23	13	4	0	0	1	0	32	33
70	7272364	60	1	20200805	26	15	33	27	3	0	0	0	1	48	40
75	3608493	79	1	20200730	25	17	33	28	2	0	0	0	1	9	8
77	4621074	79	1	20200728	27	17	28	24	2	0	0	0	1
80	10064191	86	1	20200721	29	24	41	33	2	0	0	0	1	23	21
83	6421080	79	1	20200715	26	16	32	23	2	1	0	0	0	66	28
85	1458906	75	0	20200714	21	13	31	27	1	1	0	0	0	11	17
89	10055290	73	0	20200707	28	17	23	20	3	0	0	1	0	10	11
90	10055432	69	1	20200707	22	17	30	28	3	0	0	0	1	31	26
91	10055432	69	1	20200706	23	18	34	29	3	0	0	0	1	31	26
100	2400574	52	1	20200619	35	18	36	21	5	0	0	1	0	26	22
103	10054709	62	0	20200615	32	28	42	37	2	1	0	0	0	8	9
104	10055030	79	1	20200615	23	19	39	34	3	0	0	0	1	8	13
113	10045462	81	1	20200515	25	19	38	32	2	0	0	0	1	8	8
117	10044971	75	1	20200511	27	23	41	36	3	1	0	0	0	12	19
127	10002686	64	1	20200406	43	22	45	36	1	0	0	1	0
129	4681106	82	1	20200401	25	22	36	26	2	0	0	0	1
131	7314603	71	1	20200331	19	17	28	24	3	0	0	0	1
132	7314603	71	1	20200330	18	17	32	28	3	0	0	0	1	56	33
134	10031725	74	0	20200327	35	30	40	37	3	0	0	1	0	43	37
135	10028757	79	1	20200326	26	21	38	32	3	0	1	0	0	55	38
145	7423282	19	0	20200317	23	19	34	25	2	1	0	0	0	22	17
149	10025055	79	0	20200313	17	13	23	17	1	1	0	0	0
151	7142264	53	1	20200311	23	18	39	30	2	1	0	0	0	78	70
161	10002098	66	1	20200303	23	20	31	28	3	0	0	0	1
174	5851465	80	0	20200225	20	20	31	25	2	0	0	0	1	24	17
187	7467779	71	1	20200212	24	20	44	38	3	1	0	0	0	11	20
190	7445829	71	1	20200210	19	16	25	20	3	0	0	0	1	20	20
193	871667	75	0	20200207	23	17	16	12	5	0	0	1	0	9	11
195	7272364	60	1	20200206	29	24	31	28	4	0	0	1	0	15	14
204	7142264	53	1	20200131	26	23	39	32	4	0	0	0	1	24	30
214	7140177	57	1	20200127	24	22	31	24	5	0	0	1	0	21	21
219	1001926	69	0	20200124	27	19	38	34	2	0	0	0	1
221	10002098	66	1	20200122	30	21	30	20	2	0	0	0	1	15	22
231	3037109	48	1	20200114	17	14	26	16	1	1	0	0	0	54	55
233	940236	76	0	20200114	25	20	35	25	1	1	0	0	0
236	7463425	84	0	20200110	21	18	30	25	1	0	1	0	0	43	48
241	7448540	68	1	20200107	22	18	29	22	5	0	0	1	0
